# Supplementary material for: The Protective Effects of Silkworm (Bombyx mori) Pupae Peptides on UV-Induced Skin Photoaging in Mice
Source: Foods. 2024 Jun 21;13(13):1971. doi: 10.3390/foods13131971 (PMC11241504; doi:10.3390/foods13131971)
Supplement: Supplementary file 1 [file foods-13-01971-s001.zip]

Archive with 1 entries (1 files):
- foods-3009932-supplementary.pdf
